# Supplementary material for: Improved Somatic Mutagenesis in Zebrafish Using Transcription Activator-Like Effector Nucleases (TALENs)
Source: PLoS One. 2012 May 24;7(5):e37877. doi: 10.1371/journal.pone.0037877 (PMC3360007; doi:10.1371/journal.pone.0037877)
Supplement: Table S4 — Compilation of mutation rates for ZFNs and TALENs. In the case of multiple injections, the highest rate of mutagenesis is shown for a given ZFN. Data is plotted in Figure 3B [1], [2], [8]. (XLS) [file pone.0037877.s006.xls]

## Sheet: success rate comparison
For comparison of number of successes between CoDA ZFNs + TALENs
Includes 0% mutation rate ZFNs, exclude mutation rate if fewer than 84 clones
Excludes redundant ZFNs, exclude lower mutation rate of multiple injections of same nuclease
non-redundant CoDA ZFN, n= 38
Source	Type Nuclease Design	Gene	FokI	frequency of mutations	# sequences
Sander et al, Nat Methods 2011	CODA	gad2	El;KK	0.07	43
Sander et al, Nat Methods 2011	CODA	lmna	El;KK	0.049	41
Sander et al, Nat Methods 2011	CODA	apoeb	El;KK	0.047	64
Sander et al, Nat Methods 2011	CODA	trmp7	El;KK	0.036	55
Sander et al, Nat Methods 2011	CODA	grip1	El;KK	0.033	90
Sander et al, Nat Methods 2011	CODA	pclo	El;KK	0.031	96
Sander et al, Nat Methods 2011	CODA	jak3	El;KK	0.014	71
Sander et al, Nat Methods 2011	CODA	ago1	El;KK	0.01	96
Sander et al, Nat Methods 2011	CODA	slitrk1	El;KK	0.01	96
Sander et al, Nat Methods 2011	CODA	bmpr2a	El;KK	0	156
Sander et al, Nat Methods 2011	CODA	cnot1	El;KK	0	93
Sander et al, Nat Methods 2011	CODA	ctcf	El;KK	0	96
Sander et al, Nat Methods 2011	CODA	dicer1	El;KK	0	96
Sander et al, Nat Methods 2011	CODA	dicer1	El;KK	0	96
Sander et al, Nat Methods 2011	CODA	drosha	El;KK	0	96
Sander et al, Nat Methods 2011	CODA	g6pcb	El;KK	0	134
Sander et al, Nat Methods 2011	CODA	nedd41	El;KK	0	86
Sander et al, Nat Methods 2011	CODA	nod2	El;KK	0	103
Sander et al, Nat Methods 2011	CODA	rag1	El;KK	0	91
Sander et al, Nat Methods 2011	CODA	th2	El;KK	0	142
Moore, PLoS ONE 2012	CODA	ptenb	El;KK	0.034	88	these 6 ZFNs were also tested in Sander et al, lower mutation rate from either study was excluded
Moore, PLoS ONE 2012	CODA	rag2a	EL;KK	0	96
Moore, PLoS ONE 2012	CODA	tp53	ELD;KKR	0.025	79
Moore, PLoS ONE 2012	CODA	bmpr2a	ELD;KKR	0.01	96
Moore, PLoS ONE 2012	CODA	rag2b	EL;KK	0.126	87
Moore, PLoS ONE 2012	CODA	actinin	EL;KK	0.214	84	subsequent injection, not shown in Supplemental Table 1
Moore, PLoS ONE 2012	CODA, not b-gal	cdh15	ELD;KKR	0.014	70	these 17 ZFNs targeted new genes, 3 worked, shown in Supplemental Table 3
Moore, PLoS ONE 2012	CODA, not b-gal	myoD	ELD;KKR	0.011	91
Moore, PLoS ONE 2012	CODA, not b-gal	yap	ELD;KKR	0.033	92
Moore, PLoS ONE 2012	CODA, not b-gal	ikzf1	ELD;KKR	0	93
Moore, PLoS ONE 2012	CODA, not b-gal	bmi1	ELD;KKR	0	86
Moore, PLoS ONE 2012	CODA, not b-gal	phf6	ELD;KKR	0	77	excluded, too few sequences to distinguish 0% from positive
Moore, PLoS ONE 2012	CODA, not b-gal	meis1	ELD;KKR	0	84
Moore, PLoS ONE 2012	CODA, not b-gal	ezh2	ELD;KKR	0	57	excluded, too few sequences to distinguish 0% from positive
Moore, PLoS ONE 2012	CODA, not b-gal	fbxl4	ELD;KKR	0	71	excluded, too few sequences to distinguish 0% from positive
Moore, PLoS ONE 2012	CODA, not b-gal	wnt16	ELD;KKR	0	84
Moore, PLoS ONE 2012	CODA, not b-gal	bcl11b	ELD;KKR	0	93
Moore, PLoS ONE 2012	CODA, not b-gal	lck	ELD;KKR	0	92
Moore, PLoS ONE 2012	CODA, not b-gal	tet2	ELD;KKR	0	70	excluded, too few sequences to distinguish 0% from positive
Moore, PLoS ONE 2012	CODA, not b-gal	lef1	ELD;KKR	0	93
Moore, PLoS ONE 2012	CODA, not b-gal	eya2	ELD;KKR	0	93
Moore, PLoS ONE 2012	CODA, not b-gal	tal1	ELD;KKR	0	40	excluded, too few sequences to distinguish 0% from positive
Moore, PLoS ONE 2012	CODA, not b-gal	lmo2	ELD;KKR	0	93
Sander et al, Nat Biotech 2011	TALEN	hey2	WT fokI	0.11
Sander et al, Nat Biotech 2011	TALEN	gria3a	WT fokI	0.15
Sander et al, Nat Biotech 2011	TALEN	gria3a	WT fokI	0.31
Sander et al, Nat Biotech 2011	TALEN	gria3a	WT fokI	0.33
Huang et al, Nat Biotech 2011	TALEN	tnikb	WT fokI	0.1225
Huang et al, Nat Biotech 2011	TALEN	tnikb	WT fokI	0.0259
Moore, PLoS ONE 2012	TALEN	bmi1	WT fokI	0.768
Moore, PLoS ONE 2012	TALEN	ikzf1	WT fokI	0.35
Moore, PLoS ONE 2012	TALEN	phf6(site 1)	WT fokI	0.305
Moore, PLoS ONE 2012	TALEN	phf6(site 2)	WT fokI	0.2
Moore, PLoS ONE 2012	TALEN	jak3	WT fokI	0.666
Moore, PLoS ONE 2012	TALEN	myoD	WT fokI	0.205
Fisher's Exact Test			Sum
	ZFN	TALEN
Positive ( > 0% mutation rate)	17	6	23
Negative (0% mutation rate detected by at least 84 clones)	21	0	21
Sum	38	6
			p=0.0220, Fisher Exact Test

## Sheet: activity comparison
For comparison of activity between CoDA ZFNs + TALENs
Excludes 0% mutation rate ZFNs
Excludes redundant ZFNs
non-redundant, non-0% CoDA ZFN, n= 17
Source	Type Nuclease Design	Gene	FokI	frequency of mutations
Sander et al, Nat Methods 2011	CODA	gad2	El;KK	0.07
Sander et al, Nat Methods 2011	CODA	lmna	El;KK	0.049
Sander et al, Nat Methods 2011	CODA	apoeb	El;KK	0.047
Sander et al, Nat Methods 2011	CODA	trmp7	El;KK	0.036
Sander et al, Nat Methods 2011	CODA	grip1	El;KK	0.033
Sander et al, Nat Methods 2011	CODA	pclo	El;KK	0.031
Sander et al, Nat Methods 2011	CODA	jak3	El;KK	0.014
Sander et al, Nat Methods 2011	CODA	ago1	El;KK	0.01
Sander et al, Nat Methods 2011	CODA	slitrk1	El;KK	0.01
Moore, PLoS ONE 2012	CODA	ptenb	El;KK	0.034
Moore, PLoS ONE 2012	CODA	tp53	ELD;KKR	0.025
Moore, PLoS ONE 2012	CODA	bmpr2a	ELD;KKR	0.01
Moore, PLoS ONE 2012	CODA	rag2b	EL;KK	0.126
Moore, PLoS ONE 2012	CODA	actinin	EL;KK	0.214	subsequent injection, not shown in Supplemental Table 1
Moore, PLoS ONE 2012	CODA, not b-gal	cdh15	ELD;KKR	0.014
Moore, PLoS ONE 2012	CODA, not b-gal	myoD	ELD;KKR	0.011
Moore, PLoS ONE 2012	CODA, not b-gal	yap	ELD;KKR	0.033
Sander et al, Nat Biotech 2011	TALEN	hey2	WT fokI	0.11
Sander et al, Nat Biotech 2011	TALEN	gria3a	WT fokI	0.15
Sander et al, Nat Biotech 2011	TALEN	gria3a	WT fokI	0.31
Sander et al, Nat Biotech 2011	TALEN	gria3a	WT fokI	0.33
Huang et al, Nat Biotech 2011	TALEN	tnikb	WT fokI	0.1225
Huang et al, Nat Biotech 2011	TALEN	tnikb	WT fokI	0.0259
Moore, PLoS ONE 2012	TALEN	bmi1	WT fokI	0.768
Moore, PLoS ONE 2012	TALEN	ikzf1	WT fokI	0.35
Moore, PLoS ONE 2012	TALEN	phf6(site 1)	WT fokI	0.305
Moore, PLoS ONE 2012	TALEN	phf6(site 2)	WT fokI	0.2
Moore, PLoS ONE 2012	TALEN	jak3	WT fokI	0.666
Moore, PLoS ONE 2012	TALEN	myoD	WT fokI	0.205
	AVG	SD	n	SEM
ALL ZFN	0.0451176	0.052205	17	0.0126616
ALL TALENs	0.2952	0.221665	12	0.0639893
Our 6 TALENs	0.415667	0.242593	6	0.0990383

## Sheet: all raw values
For comparison of CoDA ZFNs + TALENs
INcludes 0% mutation rate ZFNs
Includes repeat injections of same ZFN
all CoDA ZFN, n= 50
Source	Type Nuclease Design	Gene	other details	frequency of mutations
Sander et al, Nat Methods 2011	CODA	actn1	El;KK	0.167	* redundant, exclude
Sander et al, Nat Methods 2011	CODA	rag2	El;KK	0.077	* redundant, exclude
Sander et al, Nat Methods 2011	CODA	gad2	El;KK	0.07
Sander et al, Nat Methods 2011	CODA	lmna	El;KK	0.049
Sander et al, Nat Methods 2011	CODA	apoeb	El;KK	0.047
Sander et al, Nat Methods 2011	CODA	trmp7	El;KK	0.036
Sander et al, Nat Methods 2011	CODA	grip1	El;KK	0.033
Sander et al, Nat Methods 2011	CODA	pclo	El;KK	0.031
Sander et al, Nat Methods 2011	CODA	jak3	El;KK	0.014
Sander et al, Nat Methods 2011	CODA	ago1	El;KK	0.01
Sander et al, Nat Methods 2011	CODA	slitrk1	El;KK	0.01
Sander et al, Nat Methods 2011	CODA	bmpr2a	El;KK	0.008547	* redundant, exclude
Sander et al, Nat Methods 2011	CODA	bmpr2a	El;KK	0	same gene, different ZFN, keep
Sander et al, Nat Methods 2011	CODA	cnot1	El;KK	0
Sander et al, Nat Methods 2011	CODA	ctcf	El;KK	0
Sander et al, Nat Methods 2011	CODA	dicer1	El;KK	0
Sander et al, Nat Methods 2011	CODA	dicer1	El;KK	0	same gene, different ZFN, keep
Sander et al, Nat Methods 2011	CODA	drosha	El;KK	0
Sander et al, Nat Methods 2011	CODA	g6pcb	El;KK	0
Sander et al, Nat Methods 2011	CODA	nedd41	El;KK	0
Sander et al, Nat Methods 2011	CODA	nod2	El;KK	0
Sander et al, Nat Methods 2011	CODA	rag1	El;KK	0
Sander et al, Nat Methods 2011	CODA	th2	El;KK	0
Sander et al, Nat Methods 2011	CODA	tp53	El;KK	0	* redundant, exclude
Moore, PLoS ONE 2012	CODA	ptenb	El;KK	0.034
Moore, PLoS ONE 2012	CODA	rag2a	EL;KK or ELD;KKR	0	same gene, different ZFN
Moore, PLoS ONE 2012	CODA	tp53	ELD;KKR	0.025
Moore, PLoS ONE 2012	CODA	jak3	EL;KK or ELD;KKR	0	* redundant, exclude
Moore, PLoS ONE 2012	CODA	bmpr2a	ELD;KKR	0.01
Moore, PLoS ONE 2012	CODA	grip1	EL;KK or ELD;KKR	0	* redundant, exclude
Moore, PLoS ONE 2012	CODA	lmna	ELD;KKR	0.0106383	* redundant, exclude
Moore, PLoS ONE 2012	CODA	rag2b	EL;KK	0.126
Moore, PLoS ONE 2012	CODA	actinin	EL;KK	0.214	subsequent injection, not shown in Supplemental Table 1
Moore, PLoS ONE 2012	CODA, not b-gal	cdh15	ELD;KKR	0.014
Moore, PLoS ONE 2012	CODA, not b-gal	myoD	ELD;KKR	0.011
Moore, PLoS ONE 2012	CODA, not b-gal	yap	ELD;KKR	0.033
Moore, PLoS ONE 2012	CODA, not b-gal	ikzf1	ELD;KKR	0
Moore, PLoS ONE 2012	CODA, not b-gal	bmi1	ELD;KKR	0
Moore, PLoS ONE 2012	CODA, not b-gal	phf6	ELD;KKR	0
Moore, PLoS ONE 2012	CODA, not b-gal	meis1	ELD;KKR	0
Moore, PLoS ONE 2012	CODA, not b-gal	ezh2	ELD;KKR	0
Moore, PLoS ONE 2012	CODA, not b-gal	fbxl4	ELD;KKR	0
Moore, PLoS ONE 2012	CODA, not b-gal	wnt16	ELD;KKR	0
Moore, PLoS ONE 2012	CODA, not b-gal	bcl11b	ELD;KKR	0
Moore, PLoS ONE 2012	CODA, not b-gal	lck	ELD;KKR	0
Moore, PLoS ONE 2012	CODA, not b-gal	tet2	ELD;KKR	0
Moore, PLoS ONE 2012	CODA, not b-gal	lef1	ELD;KKR	0
Moore, PLoS ONE 2012	CODA, not b-gal	eya2	ELD;KKR	0
Moore, PLoS ONE 2012	CODA, not b-gal	tal1	ELD;KKR	0
Moore, PLoS ONE 2012	CODA, not b-gal	lmo2	ELD;KKR	0
Sander et al, Nat Biotech 2011	TALEN	hey2	WT fok1	0.11
Sander et al, Nat Biotech 2011	TALEN	gria3a	WT fok1	0.15
Sander et al, Nat Biotech 2011	TALEN	gria3a	WT fok1	0.31
Sander et al, Nat Biotech 2011	TALEN	gria3a	WT fok1	0.33
Huang et al, Nat Biotech 2011	TALEN	tnikb	WT fok1	0.1225
Huang et al, Nat Biotech 2011	TALEN	tnikb	WT fok1	0.0259
Moore, PLoS ONE 2012	TALEN	bmi1	WT fok1	0.768
Moore, PLoS ONE 2012	TALEN	ikzf1	WT fok1	0.35
Moore, PLoS ONE 2012	TALEN	phf6(site 1)	WT fok1	0.305
Moore, PLoS ONE 2012	TALEN	phf6(site 2)	WT fok1	0.2
Moore, PLoS ONE 2012	TALEN	jak3	WT fok1	0.666
Moore, PLoS ONE 2012	TALEN	myoD	WT fok1	0.205
Huang et al, Nat Biotech 2011	TALEN	dip2a	founder mut	0.041	excluded because founder mutant
